# Supplementary material for: Intra-Individual Double Burden of Malnutrition among Adults in China: Evidence from the China Health and Nutrition Survey 2015
Source: Nutrients. 2020 Sep 14;12(9):2811. doi: 10.3390/nu12092811 (PMC7551383; doi:10.3390/nu12092811)
Supplement: Supplementary file 1 [file nutrients-12-02811-s001.zip]

Archive with 1 entries (1 files):
- nutrients-911714-supplementary.docx
